# Supplementary material for: Photodynamic Activation of Mammalian and Avian Cholecystokinin Type 1 Receptor Outside of the Pancreatic Acinar Cell Microenvironment
Source: Int J Mol Sci. 2025 Dec 13;26(24):12011. doi: 10.3390/ijms262412011 (PMC12733227; doi:10.3390/ijms262412011)
Supplement: Supplementary file 1 [file ijms-26-12011-s001.zip]

Archive with 1 entries (1 files):
- ijms-3976085-supplementary.pdf
